# Supplementary material for: Significance of gene mutations in the Wnt signaling pathway in traditional serrated adenomas of the colon and rectum
Source: PLoS One. 2020 Feb 24;15(2):e0229262. doi: 10.1371/journal.pone.0229262 (PMC7039454; doi:10.1371/journal.pone.0229262)
Supplement: S1 Table — (XLSX) [file pone.0229262.s006.xlsx]

## Sheet: S1 Table
S1 Table. Summary of targeted amplicon sequencing data.
	Mapped reads	Reads on target (％)	Coverage depth	Uniformity (％)	1 ×	20 ×	100 ×	500 ×
					Coverage (%)	Coverage (%)	Coverage (%)	Coverage (%)
FFPE tumor	2619028	88.8	1722.5	75.6	98	90.2	78.6	57.8
(n=78)		(84.6-98.6)	(100.2-5126.0)	(86.3-97.0)	(99.2-100.0)	(86.3-99.6)	(32.0-98.9)	(1.3-97.5)
All values are average calculations. The minimum and maximum values are also indicated.
