# Supplementary material for: Significance of gene mutations in the Wnt signaling pathway in traditional serrated adenomas of the colon and rectum
Source: PLoS One. 2020 Feb 24;15(2):e0229262. doi: 10.1371/journal.pone.0229262 (PMC7039454; doi:10.1371/journal.pone.0229262)
Supplement: S2 Table — (XLSX) [file pone.0229262.s007.xlsx]

## Sheet: S2 Table
S2 Table. Somatic nonsynonymous mutations found in 78 colorectal serrated lesions.
Patient no.	Sample no.	Histology	AMER1	APC	ARDI1A	ATM	AXIN2	BRAF	CHD7	CHD8	CTNNB1	FBXW7	FZD3	GNAS	GSK3B	KRAS	LRP5	MLH1	MSH6	NRAS	PIF1	PIK3CA	PTEN	RBL1	RNF43	SMAD4	TCF7L2	TELO2	TGFBR2	TP53	XAF1
1	F1	SSA						p.Val600Glu, COSM 1131	p.Leu1739Pro p.Pro2553Gln	p.Leu1634Phe
2	F2	SSA						p.Val600Glu, COSM 1131
3	F3	SSA						p.Val600Glu, COSM 1131
4	F4	TSA		p.Glu1209Ter, COSM 167689								p.Ser582Leu, COSM 22979		p.Arg201His, COSM 27895		p.Gly12Asp, COSM 522											p.Gly424Arg
5	F5	SSA										p.Arg505Cys, COSM 22975				p.Gln61His, COSM 555
6	F6	TSA		p.Arg302Ter, COSM 5990141		p.Arg337Cys, COSM 21323		p.Val600Glu, COSM 1131
7	F7	TSA		p.Arg283Ter, COSM 19679												p.Gly12Val, COSM 520
8	F8	MVHP																												p.Ser95Ala
9	F9	TSA						p.Val600Glu, COSM 1131
10	F10	MVHP
11	F11	MVHP														p.Gly12Asp, COSM 522
12	F12	TSA						p.Val600Glu, COSM 1131																						p.Ala189Val, COSM 44349
13	F13	TSA + TVA		p.Glu1573Ter, COSM 4167225				p.Val600Glu, COSM 1131
14	F14	TSA
15	F15	TSA									p.Ser45Phe, COSM5667					p.Gly12Val, COSM 520
16	F16	TSA				p.Pro1886fs		p.Val600Glu, COSM 1131															p.Pro169Leu, COSM 4990009		p.Phe25fs
17	F17	MVHP
18	F18	MVHP		p.Asn276His		p.Leu1194Ter			p.Gly23Asp p.Leu1739Pro		p.Lys158Arg													p.Gly331Arg		p.Tyr131His		p.Pro643Ser
19	F20	SSA			p.Gln553Lys		p.Lys486Arg	p.Val600Glu, COSM 1131							p.Ala410Thr, COSM 4112582										p.His410Tyr
20	F21	SSA						p.Val600Glu, COSM 1131
21	F22	SSA	p.Arg606Lys		p.Ala704Thr, COSM 1165310			p.Val600Glu, COSM 1131				p.Arg465His, COSM 22965
22	F23	SSA						p.Val600Glu, COSM 1131
23	F24	SSA
24	F25	MVHP						p.Val600Glu, COSM 1131
25	F26	SSA						p.Val600Glu, COSM 1131
26	F27	SSA
27	F28	TSA		p.Asn1070Ser				p.Val600Glu, COSM 1131		p.Pro1973Ser															p.Leu30fs
28	F29	MVHP												p.Val334Gly		p.Gln61Lys, COSM 1169551	p.Met473Ile, COSM 6070214
29	F30	MVHP						p.Val600Glu, COSM 1131 p.His608Tyr
30	F31	TSA						p.Val600Glu, COSM 1131																	p.Leu82fs
31	F32	SSA						p.Val600Glu, COSM 1131
32	F33	TSA		p.Arg1450Ter, COSM 13127 R1158fs												p.Gly12Asp, COSM 522
33	K3	MVHP						p.Val600Glu, COSM 1131					p.Pro540Ser							p.Thr158Ile
34	K5	MVHP						p.Val600Glu, COSM 1131
35	K6	TSA														p.Gly12Val, COSM 520												p.Ser212Phe, COSM3506216
36	K8	MVHP														p.Gln61Lys, COSM 553
37	K13	MVHP												p.Val334Gly		p.Gly12Val, COSM 520
38	K14	TSA						p.Val600Glu, COSM 1131									p.Ala1131Thr
39	K15	TSA						p.Val600Glu, COSM 1131																	p.Arg145Ter, COS243786 p.Leu12fs
40	K25	TSA														p.Gly12Cys, COSM 516														p.Asp49His, COSM 11935
41	K32	SSA	p.Arg492Gly				p.Gly585Asp p.Gly597Glu	p.Val600Glu, COSM 1131																	p.Gln150His p.Cys312Ter
42	K34	TSA														p.Gly12Val, COSM 520						p.Glu545Lys, COSM 763
43	K35	SSA			p.Gln502Ter			p.Val600Glu, COSM 1131	p.Gly2344Asp																p.Arg49fs
44	K36	TSA						p.Val600Glu, COSM 1131																	p.Pro160Arg, COSM 3378269
45	K49	SSA																											p.Lys233Ter
46	K51	TSA						p.Val600Glu, COSM 1131														p.Asn347Lys, COSM 6849706
47	K52	TSA						p.Val600Glu, COSM 1131				p.Arg505His, COSM 133117
48	K53	MVHP			p.Gln567Glu			p.Val600Glu, COSM 1131						p.Val334Gly					p.Arg791His, COSM 5415256						p.Arg132Ter, COSM 981870
49	K54	TSA														p.Gly12Asp, COSM 522
50	K55	TSA						p.Val600Glu, COSM 1131
51	N1-2	TSA						p.Val600Glu, COSM 1131
52	N3-2	TSA						p.Val600Glu, COSM 1131																	p.Val287fs
53	N4	TSA	p.Arg492Gly p.Arg491Leu													p.Gly12Asp, COSM 522					p.His269Pro
54	N5-2	TSA																							p.Asp97Cys
55	N6-2	TSA														p.Gly12Asp, COSM 522	p.Ala38Thr
56	N7	TSA		p.Glu2662Lys	p.Gln492Ter, COSM 6503524		p.Arg276Gly	p.Val600Glu, COSM 1131		p.Ser1565Asn p.Gln1856Ter					p.His179Tyr		p.Gly1392Asp	p.Arg325Trp, COSM 5565597					p.Ala86Val, COSM 921079		p.Ala146Thr p.Leu122fs						p.Ala25Val
57	N9	TSA			p.Glu2250fs			p.Val600Glu, COSM 1131
58	N11	SSA						p.Val600Glu, COSM 1131																				p.Phe754Leu
59	N12	SSA				p.Asp1567Ter		p.Val600Glu, COSM 1131		p.Arg2158His				p.Val334Gly
60	N15	TSA						p.Asn581Ser, COSM 462								p.Gln61His, COSM 554
61	N16-2	TSA						p.Val600Glu, COSM 1131																	p.Ser124fs
62	N17	MVHP						p.Val600Glu, COSM 1131																	p.Arg337Ter, COSM 981860
63	N19	SSA						p.Val600Glu, COSM 1131
64	N20	MVHP				p.Gln414Ter		p.Val600Glu, COSM 1131									p.Asp792Asn											p.Gln140Ter
65	N21	MVHP						p.Val600Glu, COSM 1131	p.Ser647fs														p.Cys105Trp, COSM 23643
66	N22	MVHP			p.Gly108Asp			p.Val600Glu, COSM 1131													p.Ser27Asn
67	N23	TSA						p.Val600Glu, COSM 1131																	p.Arg337fs
68	N27	TSA						p.Val600Glu, COSM 1131
69	N28	TSA	p.Arg492Gly p.Arg491Leu					p.Val600Glu, COSM 1131									p.Val46Met p.Asp47Asn								p.Ser121fs
70	N29-2	MVHP						p.Val600Glu, COSM 1131									p.Val46Met p.Asp47Asn
71	N30	MVHP						p.Val600Glu, COSM 1131				p.Arg658Ter
72	N31	MVHP
73	N32	MVHP						p.Val600Glu, COSM 1131	p.Leu2467Phe			p.Ser516Asn							p.Gly46Glu p.Ala48Thr
74	N33-2	TSA						p.Val600Glu, COSM 1131																	p.Trp194fs	p.Gly386Val, COSM 1172551
75	N36-2	TSA						p.Val600Glu, COSM 1131				p.Gly459Arg													p.His292Tyr
76	N37-2	MVHP			p.Ser1182Asn			p.Val600Glu, COSM 1131	p.Met83Ile	p.Met1285Ile															p.Pro622Leu p.Pro634Leu
77	N40	TSA						p.Val600Glu, COSM 1131																	p.His86fs
78	N41	MVHP						p.Val600Glu, COSM 1131
MVHP, microvesicular hyperplastic polyp; SSA, sessile serrated adenoma; TSA, traditional serrated adenoma; TVA, tubulovillous adenoma; fs, frameshift
COSMIC ID is listed if available.
