# Supplementary material for: Significance of gene mutations in the Wnt signaling pathway in traditional serrated adenomas of the colon and rectum
Source: PLoS One. 2020 Feb 24;15(2):e0229262. doi: 10.1371/journal.pone.0229262 (PMC7039454; doi:10.1371/journal.pone.0229262)
Supplement: S3 Table — (XLSX) [file pone.0229262.s008.xlsx]

## Sheet: S3 Table
S3 Table. Methylation profiles and CIMP status in colorectal serrated lesions.
Patient no.	Sample no.	Histology	MINT1	MINT2	MINT12	MINT31	CDKN2A	MLH1	CIMP	CIMP-H		SMOC1	GALNT14	SFRP1	SFRP2	IGFBP7	SOX5		LINE-1
1	F1	SSA	26	NA	18	5	0	0	NA	NA		2	21	30	29.75	1.2	5.7		81
2	F2	SSA	29	41	11	31	0	6	+	-		3	27	46	48.25	5.2	16.7		82
3	F3	SSA	0	0	0	19	0	5	-	-		0	9	30	26.75	2.5	2.3		81
4	F4	TSA	29	84	0	8	31	6	+	-		81	37	69.4	69	7.7	53.7		77
5	F5	SSA	4	0	0	16	3	5	-	-		2	9	48.2	39.75	3	4.3		80
6	F6	TSA	41	83	54	64	38	5	+	+		60	46	60.8	56.25	11.2	52		79
7	F7	TSA	5	78	17	69	0	6	+	-		54	9	70.2	66.25	12.2	31		79
8	F8	MVHP	10	34	0	54	3	6	-	-		2	14	37.6	33.5	4.5	20.3		78
9	F9	TSA	9	0	0	7	0	4	-	-		2	11	37.8	34.75	4.5	2.3		77
10	F10	MVHP	23	0	0	36	0	6	-	-		10	18	33	32.25	2.3	2.7		81
11	F11	MVHP	5	0	0	23	3	5	-	-		7	9	37.8	33.5	4.7	4		80
12	F12	TSA	9	0	28	23	0	2	-	-		11	0	44.4	53.25	7.3	3		79
13	F13	TSA + TVA	44	84	52	61	11	4	+	+		24	42	58.8	60	39.2	64		79
14	F14	TSA	3	84	0	20	2	4	-	-		67	34	59.4	61.75	2.5	67.7		77
15	F15	TSA	3	21	0	7	9	0	-	-		18	30	59.8	52.5	3.2	33.7		77
16	F16	TSA	63	93	74	48	6	3	+	+		77	44	73.4	70.75	40.7	77.3		77
17	F17	MVHP	3	0	0	6	0	0	-	-		0	19	37.8	25.5	1.2	2		79
18	F18	MVHP	0	39	0	10	11	3	-	-		0	18	45	50	10.5	7		80
19	F20	SSA	11	17	0	41	0	2	-	-		0	14	33.8	30.25	2.3	12.7		78
20	F21	SSA	27	48	0	59	14	4	+	-		0	22	51.4	45.25	13.7	36		77
21	F22	SSA	25	66	41	59	0	5	+	+		0	13	43.8	35.25	31	5		79
22	F23	SSA	15	26	0	59	5	3	+	-		2	19	48.2	46.25	6.7	3		78
23	F24	SSA	13	0	0	64	0	0	-	-		0	21	53.4	40	20.8	0		77
24	F25	MVHP	4	13	0	28	0	2	-	-		0	12	32.4	30	3.2	14.7		77
25	F26	SSA	34	53	16	63	0	4	+	+		11	19	42.6	39.75	21.2	44		76
26	F27	SSA	4	23	0	7	0	3	-	-		0	4	28.6	31.25	1.8	0		81
27	F28	TSA	11	28	49	43	0	2	+	-		11	29	59	61.25	27.7	18.7		75
28	F29	MVHP	6	30	0	7	0	5	-	-		2	21	38.2	35.5	12.8	10.7		81
29	F30	MVHP	19	20	0	50	15	3	+	+		0	15	26	30.25	20	22		77
30	F31	TSA	23	8	0	10	0	0	-	-		2	21	54.2	47	17.7	0		79
31	F32	SSA	13	0	0	4	0	4	-	-		4	21	41.6	45.5	NA	30		80
32	F33	TSA	1	0	0	7	0	4	-	-		17	1	58.2	47.5	2.3	0		77
33	K3	MVHP	0	NA	NA	6	0	3	-	-		0	15	77.6	55	NA	0		80
34	K5	MVHP	14	25	0	20	0	0	-	-		2	9	44.6	36	11.7	28.7		80
35	K6	TSA	25	7	0	16	0	3	-	-		0	14	61.6	52.5	2.8	0		75
36	K8	MVHP	10	NA	NA	0	0	5	-	-		0	19	NA	NA	NA	NA		77
37	K13	MVHP	7	0	0	78	0	4	-	-		5	5	52.6	50.5	3	3		74
38	K14	TSA	0	0	26	8	0	0	-	-		19	27	53	63.25	1.7	42		77
39	K15	TSA	14	30	0	10	0	4	-	-		8	40	69.8	63.5	0	0		81
40	K25	TSA	0	21	0	19	0	6	-	-		49	28	68	60.25	17.5	58.7		75
41	K32	SSA	10	58	22	11	0	0	-	-		2	21	48.2	52.25	21.7	28.3		78
42	K34	TSA	40	86	0	35	0	3	+	-		42	24	67	66	3.7	69.7		73
43	K35	SSA	0	3	0	20	0	3	-	-		4	13	46.2	33.75	0	11.3		78
44	K36	TSA	47	57	36	47	35	4	+	+		5	40	56.8	55.25	31.7	55.3		82
45	K49	SSA	51	77	44	41	43	6	+	+		3	37	52	54.75	36.5	49		75
46	K51	TSA	14	81	18	37	3	5	+	-		57	32	58.2	65	30.7	59		77
47	K52	TSA	3	11	0	17	0	2	-	-		1	14	50.4	55	3.3	6.7		79
48	K53	MVHP	42	67	0	41	12	2	+	-		0	27	45.8	54.25	29.7	37.3		77
49	K54	TSA	5	6	0	0	0	3	-	-		32	3	63.8	64.5	0.8	51.3		76
50	K55	TSA	37	57	25	32	22	3	+	+		43	19	57.2	57.75	24.8	27.7		77
51	N1-2	TSA	11	NA	0	87	0	6	-	-		66	87	47.2	61	0	42.3		86
52	N3-2	TSA	35	80	0	43	43	8	+	+		16	7	59	61.5	19.7	45.7		85
53	N4	TSA	5	13	11	6	0	9	-	-		18	17	57.6	48	1.3	17		85
54	N5-2	TSA	5	63	26	36	21	7	+	+		24	32	66.6	69	8.7	28		84
55	N6-2	TSA	9	5	0	7	0	9	-	-		3	17	62.6	38.25	2.5	26.7		83
56	N7	TSA	4	0	0	17	0	7	-	-		2	22	47	34.25	0	4.3		81
57	N9	TSA	19	0	20	6	0	8	-	-		11	15	61.6	51.5	7	16.3		82
58	N11	SSA	13	60	0	100	9	14	-	-		0	43	1.8	24.75	0	70.7		78
59	N12	SSA	40	NA	40	78	15	8	+	+		0	19	57.6	48	16.3	44		80
60	N15	TSA	10	0	16	7	0	8	-	-		33	10	72.2	71.75	3.7	0		80
61	N16-2	TSA	16	45	20	35	0	7	+	+		0	22	42.8	48	11	5.7		85
62	N17	MVHP	32	69	32	49	0	9	+	+		0	41	60.4	55.75	5.8	48		83
63	N19	SSA	21	38	18	6	0	4	+	-		3	12	37.8	27.75	13.7	0		84
64	N20	MVHP	3	NA	0	6	3	7	-	-		3	25	45.8	44.25	4.2	0		82
65	N21	MVHP	30	52	23	34	9	8	+	+		6	13	33.4	50	16.5	32		87
66	N22	MVHP	20	46	0	23	14	0	+	-		9	23	42.8	48.75	15.5	15		82
67	N23	TSA	4	15	12	19	0	4	-	-		4	17	57	49.75	20.2	2.3		80
68	N27	TSA	31	56	25	32	0	3	+	+		0	16	46.2	48.25	9.7	30.7		78
69	N28	TSA	8	0	0	7	0	6	-	-		19	43	52.8	33	6.3	11.3		78
70	N29-2	MVHP	15	0	0	93	8	0	-	-		0	13	40.4	29.25	4.5	30.7		79
71	N30	MVHP	27	38	29	42	27	5	+	+		6	22	42.8	48.75	8.7	28.7		78
72	N31	MVHP	39	54	31	57	28	6	+	+		3	18	41.4	39.75	NA	NA		80
73	N32	MVHP	5	NA	38	0	0	8	-	-		0	10	43	40.25	0	4.3		80
74	N33-2	TSA	6	61	22	41	24	4	+	+		0	29	55.6	61.5	2.5	47.3		79
75	N36-2	TSA	43	0	33	31	0	3	+	-		6	29	48.4	53.25	37.2	51.3		78
76	N37-2	MVHP	27	44	0	30	11	3	+	-		2	30	27.2	41.5	12.2	16.3		74
77	N40	TSA	13	NA	0	7	0	3	-	-		0	10	66	65	0	0		76
78	N41	MVHP	19	23	0	45	0	4	+	-		4	18	37.8	43.75	0	0		80
CIMP, CpG island methylator phenotype; LINE, long interspersed nucleotide elements; MVHP, microvesicular hyperplastic polyp; SSA, sessile serrated adenoma; TSA, traditional serrated adenoma; TVA, tubulovillous adenoma
