# Supplementary material for: Significance of gene mutations in the Wnt signaling pathway in traditional serrated adenomas of the colon and rectum
Source: PLoS One. 2020 Feb 24;15(2):e0229262. doi: 10.1371/journal.pone.0229262 (PMC7039454; doi:10.1371/journal.pone.0229262)
Supplement: S4 Table — (XLSX) [file pone.0229262.s009.xlsx]

## Sheet: S4 Table
S4 Table. Nuclear β-catenin expression in colorectal serrated lesions.
Patient no.	Sample no.	Histology	RNF43	APC	CTNNB1	BRAF	KRAS	GNAS	CIMP	CIMP-H	SMOC1	β-catenin
1	F1	SSA				p.Val600Glu			NA	NA	-	-
2	F2	SSA				p.Val600Glu			+	-	-	-
3	F3	SSA				p.Val600Glu			-	-	-	-
4	F4	TSA		p.Glu1209Ter			p.Gly12Asp	p.Arg201His	+	-	+	+
5	F5	SSA					p.Gln61His		-	-	-	-
6	F6	TSA		p.Arg302Ter		p.Val600Glu			+	+	+	+
7	F7	TSA		p.Arg283Ter			p.Gly12Val		+	-	+	-
8	F8	MVHP							-	-	-	-
9	F9	TSA				p.Val600Glu			-	-	-	+
10	F10	MVHP							-	-	-	-
11	F11	MVHP					p.Gly12Asp		-	-	-	-
12	F12	TSA				p.Val600Glu			-	-	-	-
13	F13	TSA+TVA		p.Glu1573Ter		p.Val600Glu			+	+	+	+
14	F14	TSA							-	-	+	-
15	F15	TSA			p.Ser45Phe		p.Gly12Val		-	-	+	-
16	F16	TSA	p.Phe25fs			p.Val600Glu			+	+	+	+
17	F17	MVHP							-	-	-	-
18	F18	MVHP		p.Asn276His	p.Lys158Arg				-	-	-	-
19	F20	SSA	p.His410Tyr			p.Val600Glu			-	-	-	-
20	F21	SSA				p.Val600Glu			+	-	-	-
21	F22	SSA				p.Val600Glu			+	+	-	-
22	F23	SSA			Gain	p.Val600Glu			+	-	-	-
23	F24	SSA							-	-	-	-
24	F25	MVHP			Gain	p.Val600Glu			-	-	-	+
25	F26	SSA				p.Val600Glu			+	+	-	+
26	F27	SSA			Gain				-	-	-	-
27	F28	TSA	p.Leu30fs	p.Asn1070Ser		p.Val600Glu			+	-	-	+
28	F29	MVHP			Gain		p.Gln61Lys,	p.Val334Gly	-	-	-	-
29	F30	MVHP				p.Val600Glu			+	+	-	+
30	F31	TSA	p.Leu82fs		Gain	p.Val600Glu			-	-	-	+
31	F32	SSA			Gain	p.Val600Glu			-	-	-	-
32	F33	TSA		p.Arg1450Ter/R1158fs	Gain		p.Gly12Asp,		-	-	+	-
60	N15	TSA				p.Asn581Ser	p.Gln61His		-		+	-
62	N17	MVHP	p.Arg337Ter			p.Val600Glu			+	+	-	+
63	N19	SSA			Gain	p.Val600Glu			+	-	-	-
65	N21	MVHP				p.Val600Glu			+	+	-	-
66	N22	MVHP				p.Val600Glu			+	-	-	-
73	N32	MVHP				p.Val600Glu			-	-	-	-
77	N40	TSA	p.His86fs		Gain	p.Val600Glu			-	-	-	+
SSA, sessile serrated adenoma; TSA, traditional serrated adenoma; MVHP, microvesicular hyperplastic polyp; TVA, tubulovillous adenoma; CIMP, CpG island methylator phenotype
Nuclear β-catenin expression was positive when more than 10% of nuclear staining was detected.
